# Supplementary material for: Multiple Sclerosis: Enzymatic Cross Site-Specific Recognition and Hydrolysis of H2A Histone by IgGs against H2A, H1, H2B, H3 Histones, Myelin Basic Protein, and DNA
Source: Biomedicines. 2022 Aug 3;10(8):1876. doi: 10.3390/biomedicines10081876 (PMC9405453; doi:10.3390/biomedicines10081876)
Supplement: Supplementary file 1 [file biomedicines-10-01876-s001.zip]

Archive with 1 entries (1 files):
- biomedicines-1781679-supplementary.pdf
